# Supplementary material for: An Anionic Porous Indium-Organic Framework with Nitrogen-Rich Linker for Efficient and Selective Removal of Trace Cationic Dyes
Source: Molecules. 2023 Jun 25;28(13):4980. doi: 10.3390/molecules28134980 (PMC10343176; doi:10.3390/molecules28134980)
Supplement: Supplementary file 1 [file molecules-28-04980-s001.zip]

Archive with 1 entries (1 files):
- molecules-2403813-supplementary.docx
